# Supplementary material for: Self-efficacy and career intention: Uncovering the underlying processes
Source: PLoS One. 2025 Jan 3;20(1):e0314802. doi: 10.1371/journal.pone.0314802 (PMC11698408; doi:10.1371/journal.pone.0314802)
Supplement: S1 File — This file contains the original dataset used in the analysis. (XLSX) [file pone.0314802.s001.xlsx]

## Sheet: Data File
DEM1	DEM2	DEM3	DEM4	PEF1	PEF2	PEF3	PEF4	PEF5	PEF6	EFC1	EFC2	EFC3	EFC4	EFC5	ATT1	ATT2	ATT3	ATT4	ATT5	INT1	INT2	INT3	INT4	mean_fit	mean_efc	mean_att	mean_int
1	0	1	1	5	4	4	5	5	5	4	3	4	4	4	4	5	2	4	3	4	5	5	4	4.66667	3.8	3.6	4.5
0	0	0	1	1	1	1	1	1	1	1	1	1	5	1	1	1	1	1	1	1	1	1	1	1	1.8	1	1
0	0	1	1	5	4	3	5	5	5	4	2	3	4	2	4	4	3	5	5	5	4	5	3	4.5	3	4.2	4.25
0	1	1	1	5	5	4	5	5	5	4	2	3	3	4	4	4	4	5	5	4	4	5	3	4.83333	3.2	4.4	4
0	0	1	1	2	2	2	2	2	3	3	2	3	2	3	2	2	1	2	2	2	2	2	1	2.16667	2.6	1.8	1.75
0	0	1	1	5	4	4	5	4	4	5	4	4	4	5	3	4	4	4	4	5	5	5	5	4.33333	4.4	3.8	5
0	0	1	1	3	4	2	4	3	4	4	2	3	2	4	4	4	4	4	4	4	4	4	3	3.33333	3	4	3.75
0	0	1	1	4	4	4	4	4	5	5	4	4	4	4	4	4	4	5	4	5	5	5	3	4.16667	4.2	4.2	4.5
0	0	1	1	4	4	5	5	5	5	3	1	3	4	2	3	5	1	3	3	5	5	5	5	4.66667	2.6	3	5
0	0	1	1	5	4	4	4	5	4	4	2	4	4	4	4	5	4	4	4	5	5	5	4	4.33333	3.6	4.2	4.75
0	0	1	1	5	4	4	4	5	4	4	2	4	4	4	4	5	4	4	4	5	5	5	4	4.33333	3.6	4.2	4.75
0	0	1	1	4	3	3	4	4	5	4	3	3	2	4	4	5	3	4	3	5	4	5	4	3.83333	3.2	3.8	4.5
0	0	1	1	4	3	4	4	4	4	4	4	4	4	4	4	5	4	4	4	4	4	5	4	3.83333	4	4.2	4.25
1	0	1	1	3	1	2	2	3	4	1	1	2	1	1	1	2	2	2	2	1	1	1	1	2.5	1.2	1.8	1
0	0	1	1	3	3	3	4	4	3	3	2	4	3	4	3	4	2	4	4	4	4	4	4	3.33333	3.2	3.4	4
0	1	1	1	5	5	5	5	5	5	4	2	4	4	4	5	5	4	4	5	5	5	5	5	5	3.6	4.6	5
0	1	1	1	4	3	2	4	5	5	5	4	4	2	4	1	4	2	3	4	5	5	5	4	3.83333	3.8	2.8	4.75
0	0	1	1	5	5	5	4	4	5	4	5	5	5	5	3	5	5	4	4	4	5	5	3	4.66667	4.8	4.2	4.25
0	0	0	1	3	3	3	3	4	3	3	3	4	2	4	3	4	1	3	5	4	4	4	4	3.16667	3.2	3.2	4
0	0	1	1	5	5	5	5	5	5	5	5	5	5	5	5	5	5	5	5	5	5	5	3	5	5	5	4.5
1	0	1	1	4	4	4	4	5	5	3	2	4	4	4	3	4	4	4	3	4	4	4	3	4.33333	3.4	3.6	3.75
1	0	1	1	3	1	3	2	3	3	4	4	3	4	3	2	2	2	2	3	2	2	2	1	2.5	3.6	2.2	1.75
1	0	0	1	3	3	4	5	4	5	3	4	4	3	3	3	4	4	3	4	5	5	5	3	4	3.4	3.6	4.5
0	0	1	1	2	3	3	2	3	3	4	3	4	4	4	3	3	2	3	3	2	2	2	1	2.66667	3.8	2.8	1.75
0	0	1	1	4	3	4	4	5	5	3	2	4	2	3	4	4	3	4	4	4	4	5	3	4.16667	2.8	3.8	4
0	0	1	1	4	3	3	4	3	4	3	3	4	3	4	3	5	3	4	2	4	3	4	3	3.5	3.4	3.4	3.5
0	0	1	1	2	2	2	2	3	3	4	3	3	3	3	2	2	2	2	2	2	2	3	1	2.33333	3.2	2	2
0	0	1	1	5	5	4	5	4	5	4	4	4	3	4	5	3	3	5	4	4	4	5	3	4.66667	3.8	4	4
1	0	1	1	4	4	5	4	4	4	3	2	3	2	5	3	5	4	4	3	5	5	5	3	4.16667	3	3.8	4.5
1	0	1	1	3	3	3	2	2	2	4	3	2	2	4	2	2	2	2	3	2	2	4	2	2.5	3	2.2	2.5
0	0	1	1	4	4	4	5	4	5	4	3	5	4	4	4	5	3	5	4	5	5	5	5	4.33333	4	4.2	5
0	0	1	1	2	2	2	2	2	4	3	2	2	2	2	2	2	1	2	2	2	2	2	1	2.33333	2.2	1.8	1.75
0	0	1	1	5	4	5	5	5	4	5	5	4	4	4	5	5	2	4	4	5	5	4	3	4.66667	4.4	4	4.25
1	0	1	1	5	3	3	4	3	4	4	3	3	4	4	4	4	4	4	4	4	4	4	3	3.66667	3.6	4	3.75
0	1	1	1	3	3	2	3	3	4	4	3	4	4	3	2	1	2	2	2	1	1	1	1	3	3.6	1.8	1
1	0	1	1	4	4	4	4	5	5	3	4	4	4	3	4	4	4	4	4	4	4	4	3	4.33333	3.6	4	3.75
0	0	1	1	5	5	5	5	5	5	5	4	4	4	5	4	4	2	4	4	5	5	5	5	5	4.4	3.6	5
0	0	1	1	5	5	5	4	5	5	5	4	3	5	4	3	3	3	4	4	3	3	4	1	4.83333	4.2	3.4	2.75
0	0	1	1	5	4	4	5	5	5	5	5	4	5	5	5	5	4	3	5	5	5	5	5	4.66667	4.8	4.4	5
0	0	1	1	2	3	2	2	4	4	4	4	4	4	4	4	4	2	4	4	3	3	4	3	2.83333	4	3.6	3.25
0	0	1	1	4	5	3	5	5	5	4	2	4	4	4	4	5	1	4	3	5	5	5	3	4.5	3.6	3.4	4.5
0	0	1	1	4	4	4	4	4	4	4	3	4	3	4	4	3	3	4	4	5	4	4	3	4	3.6	3.6	4
0	0	0	1	5	5	5	5	5	5	5	5	5	5	5	5	5	5	5	5	5	5	1	5	5	5	5	4
1	0	1	1	4	3	3	4	4	4	3	3	3	3	4	4	3	3	3	3	4	4	4	3	3.66667	3.2	3.2	3.75
0	0	1	1	2	2	2	2	2	2	4	4	4	4	4	2	4	2	4	4	4	4	4	4	2	4	3.2	4
1	0	1	1	4	4	4	5	5	4	5	3	4	5	5	3	2	3	4	3	5	5	5	2	4.33333	4.4	3	4.25
1	0	1	1	5	5	4	4	3	5	5	4	2	2	2	2	2	4	2	2	4	5	5	3	4.33333	3	2.4	4.25
0	0	1	1	5	4	4	4	4	5	4	4	4	3	4	3	3	4	4	4	5	5	5	5	4.33333	3.8	3.6	5
1	0	1	1	5	5	5	5	5	5	5	4	3	4	4	5	5	5	5	4	5	5	5	5	5	4	4.8	5
1	0	1	1	2	2	2	2	2	3	2	2	3	2	3	4	1	2	4	4	3	4	4	2	2.16667	2.4	3	3.25
0	0	1	1	1	2	2	1	2	2	3	3	3	3	3	1	1	1	1	1	1	1	1	1	1.66667	3	1	1
0	0	1	1	1	1	1	5	5	2	5	4	4	5	5	4	5	3	5	4	4	4	5	4	2.5	4.6	4.2	4.25
1	0	1	1	4	5	4	4	4	5	4	4	4	3	3	4	4	4	4	3	4	4	5	3	4.33333	3.6	3.8	4
0	1	1	1	5	5	3	4	4	3	4	3	4	4	3	4	4	5	4	4	5	5	5	4	4	3.6	4.2	4.75
0	1	1	1	4	4	3	4	4	4	4	3	4	4	4	4	3	3	4	4	4	3	4	3	3.83333	3.8	3.6	3.5
0	0	1	1	5	5	5	5	5	5	5	3	4	4	5	5	5	2	5	3	5	5	5	5	5	4.2	4	5
0	1	1	1	4	3	3	4	4	5	4	4	4	5	5	5	5	5	5	5	5	5	5	3	3.83333	4.4	5	4.5
0	0	1	1	5	5	4	5	5	4	5	2	4	2	4	4	4	4	4	4	4	4	5	4	4.66667	3.4	4	4.25
1	0	0	1	3	3	4	4	4	4	4	3	4	4	4	3	3	4	4	4	4	4	3	2	3.66667	3.8	3.6	3.25
0	0	1	1	4	4	4	5	4	3	3	2	2	3	3	4	4	4	4	5	5	4	5	4	4	2.6	4.2	4.5
1	0	1	1	3	4	3	4	4	4	3	2	2	2	2	2	3	2	2	4	2	3	4	3	3.66667	2.2	2.6	3
0	1	1	1	5	3	3	4	5	4	4	3	3	4	4	4	4	3	4	4	5	5	5	4	4	3.6	3.8	4.75
0	0	1	1	4	4	4	4	5	5	4	2	4	5	5	4	5	5	5	5	4	4	5	4	4.33333	4	4.8	4.25
0	0	1	1	5	4	4	5	5	5	5	3	4	3	4	4	5	3	5	5	5	4	5	4	4.66667	3.8	4.4	4.5
0	0	1	1	5	3	3	5	5	5	5	5	5	5	5	5	5	5	5	5	5	5	5	5	4.33333	5	5	5
1	0	1	1	3	3	2	2	2	4	4	2	4	4	4	2	1	2	3	4	1	2	2	1	2.66667	3.6	2.4	1.5
0	0	1	1	3	2	2	2	3	4	3	1	3	3	4	3	3	2	3	2	2	1	4	1	2.66667	2.8	2.6	2
0	0	1	1	3	4	4	1	1	3	3	2	3	2	2	1	3	1	2	2	1	1	3	1	2.66667	2.4	1.8	1.5
0	0	1	1	5	5	5	5	5	5	4	4	4	3	5	5	5	5	5	5	5	5	5	5	5	4	5	5
0	1	1	1	5	4	4	5	5	5	5	4	4	4	5	5	5	5	4	4	5	5	5	5	4.66667	4.4	4.6	5
0	0	0	1	3	3	2	3	4	5	3	2	4	2	3	4	4	3	4	3	3	4	4	3	3.33333	2.8	3.6	3.5
0	0	1	1	4	4	4	4	3	4	4	4	4	4	4	4	4	4	4	4	4	4	5	5	3.83333	4	4	4.5
0	1	1	1	4	4	3	4	4	4	4	2	4	4	4	3	4	4	4	2	4	4	4	4	3.83333	3.6	3.4	4
1	0	1	1	4	4	4	5	5	4	5	4	5	5	5	5	4	5	5	5	5	5	5	4	4.33333	4.8	4.8	4.75
0	0	0	1	2	2	3	2	4	3	4	3	4	3	4	2	4	2	3	3	3	4	2	3	2.66667	3.6	2.8	3
0	0	1	1	5	1	2	2	2	4	5	2	2	2	2	2	2	1	2	2	2	2	2	1	2.66667	2.6	1.8	1.75
0	0	0	1	5	4	3	5	4	5	4	3	4	5	4	3	5	4	4	3	5	4	3	3	4.33333	4	3.8	3.75
0	0	1	1	4	5	4	4	4	5	4	3	4	2	4	4	4	2	4	4	5	4	5	4	4.33333	3.4	3.6	4.5
1	0	1	1	3	4	2	3	4	2	4	2	3	4	4	3	2	2	3	3	3	2	3	1	3	3.4	2.6	2.25
0	0	0	1	4	4	4	4	4	5	3	3	4	4	4	3	4	3	4	4	4	5	3	3	4.16667	3.6	3.6	3.75
1	0	1	1	4	4	4	4	4	4	4	3	2	3	4	4	4	2	4	4	5	5	5	5	4	3.2	3.6	5
0	0	0	1	3	4	4	4	4	3	4	3	4	3	5	3	3	2	4	4	3	4	2	2	3.66667	3.8	3.2	2.75
0	0	1	1	4	5	3	4	4	5	4	2	3	2	4	3	4	4	4	4	3	4	5	3	4.16667	3	3.8	3.75
0	0	1	1	5	5	4	5	4	4	5	4	4	4	4	4	4	2	4	4	5	5	5	4	4.5	4.2	3.6	4.75
0	0	1	1	4	4	3	5	4	5	5	2	4	5	4	4	4	1	4	2	4	4	5	4	4.16667	4	3	4.25
0	1	1	1	4	3	3	4	4	3	5	3	4	5	4	4	3	3	4	4	4	4	4	3	3.5	4.2	3.6	3.75
0	1	1	1	4	4	3	4	4	5	5	4	4	4	4	5	5	4	4	4	5	5	4	3	4	4.2	4.4	4.25
0	0	1	1	4	4	4	4	4	4	4	3	4	4	4	4	4	3	3	4	4	4	4	3	4	3.8	3.6	3.75
0	0	1	1	5	5	5	5	5	5	5	5	5	4	5	4	5	4	5	5	5	5	4	4	5	4.8	4.6	4.5
1	1	0	1	5	5	5	5	5	5	5	4	4	4	4	5	4	5	4	5	5	5	5	5	5	4.2	4.6	5
0	0	1	1	4	4	4	4	4	4	4	3	3	4	4	4	4	4	3	2	4	4	4	3	4	3.6	3.4	3.75
0	0	1	1	5	4	4	4	4	4	5	5	5	5	5	5	5	4	4	5	5	5	5	5	4.16667	5	4.6	5
0	0	1	1	4	4	4	3	4	5	3	2	3	3	2	2	3	2	2	4	3	2	3	2	4	2.6	2.6	2.5
1	0	1	1	2	2	3	2	3	3	5	3	5	5	3	2	1	1	2	3	1	2	1	1	2.5	4.2	1.8	1.25
0	0	1	1	4	2	2	2	3	4	2	2	4	4	2	2	2	2	4	4	2	2	2	1	2.83333	2.8	2.8	1.75
0	0	1	1	5	5	4	3	4	3	4	4	3	4	4	4	4	3	4	5	4	4	4	5	4	3.8	4	4.25
0	0	1	1	3	3	3	1	1	1	4	2	2	2	3	2	2	5	1	1	1	1	1	1	2	2.6	2.2	1
0	0	1	1	4	4	4	4	4	4	3	3	3	3	4	3	3	4	3	3	3	3	4	3	4	3.2	3.2	3.25
1	0	1	1	5	5	3	4	5	5	4	4	3	4	4	4	4	3	4	4	5	4	5	3	4.5	3.8	3.8	4.25
0	0	1	1	2	2	2	3	4	2	4	4	4	4	4	2	2	2	4	2	2	4	3	1	2.5	4	2.4	2.5
0	0	1	1	4	4	4	4	4	4	4	4	4	4	4	4	3	4	4	4	4	4	4	4	4	4	3.8	4
0	0	0	1	4	4	4	4	4	4	4	4	4	4	4	4	4	4	4	4	5	4	4	4	4	4	4	4.25
0	0	1	1	5	4	3	4	5	4	4	4	4	3	4	4	4	4	5	4	5	4	4	5	4.16667	3.8	4.2	4.5
0	0	1	1	2	2	2	2	2	2	3	3	3	4	3	2	3	3	2	2	3	3	3	1	2	3.2	2.4	2.5
0	0	1	1	5	5	5	5	5	5	5	5	5	5	5	5	5	5	5	5	5	5	5	5	5	5	5	5
0	0	1	1	5	5	5	5	5	5	5	5	5	5	5	5	5	5	5	5	5	5	5	5	5	5	5	5
0	0	1	1	4	4	4	5	4	5	4	3	4	4	3	4	4	4	4	4	4	4	5	3	4.33333	3.6	4	4
0	0	0	1	5	5	4	5	5	5	5	5	5	5	5	5	5	5	5	5	5	5	5	4	4.83333	5	5	4.75
0	0	1	1	4	5	4	5	4	5	5	3	5	5	5	5	4	4	4	4	4	4	4	5	4.5	4.6	4.2	4.25
1	0	1	1	3	3	3	3	3	4	3	3	3	2	4	3	3	4	4	3	3	3	4	2	3.16667	3	3.4	3
0	0	1	1	5	5	4	5	5	5	5	5	5	4	5	5	5	3	5	5	5	5	5	4	4.83333	4.8	4.6	4.75
0	0	1	1	4	4	4	4	4	4	4	3	4	3	4	4	3	3	4	3	4	4	4	3	4	3.6	3.4	3.75
0	0	1	1	4	4	4	4	4	4	4	3	4	3	4	4	3	3	4	3	4	4	4	3	4	3.6	3.4	3.75
0	0	1	1	4	4	4	4	4	4	4	3	4	3	4	4	3	3	4	3	4	4	4	3	4	3.6	3.4	3.75
1	1	1	1	4	4	4	4	4	3	4	3	4	3	4	4	3	4	3	4	4	4	4	4	3.83333	3.6	3.6	4
1	1	1	1	4	4	4	4	4	3	4	3	4	3	4	4	3	4	3	4	4	4	4	4	3.83333	3.6	3.6	4
1	0	1	1	4	3	3	3	3	4	3	2	4	2	4	3	3	3	4	3	4	4	4	3	3.33333	3	3.2	3.75
0	0	1	1	5	4	5	5	5	5	5	4	4	4	5	5	5	5	5	5	5	5	5	3	4.83333	4.4	5	4.5
0	0	1	1	4	4	5	5	3	5	3	3	4	4	4	5	5	3	5	4	5	5	5	4	4.33333	3.6	4.4	4.75
0	0	1	1	5	5	5	5	5	5	5	5	5	4	5	3	5	4	5	4	5	5	5	5	5	4.8	4.2	5
1	0	1	1	5	5	5	5	5	5	5	5	5	5	5	5	4	4	5	5	4	4	4	3	5	5	4.6	3.75
0	0	1	1	5	5	5	5	5	5	4	3	3	2	2	4	5	1	4	4	4	4	5	4	5	2.8	3.6	4.25
0	0	1	1	4	4	4	4	4	5	4	5	4	5	4	3	3	5	3	4	5	5	5	4	4.16667	4.4	3.6	4.75
0	0	1	1	4	4	4	4	4	5	4	5	4	5	4	3	3	5	3	4	5	5	5	4	4.16667	4.4	3.6	4.75
0	0	0	1	5	5	5	2	5	2	3	1	3	2	3	3	4	2	5	4	5	5	5	2	4	2.4	3.6	4.25
1	0	1	1	4	4	3	5	5	5	4	2	4	2	4	3	4	5	4	2	5	4	5	3	4.33333	3.2	3.6	4.25
0	0	1	1	4	2	2	5	5	5	4	1	4	2	4	4	5	5	5	4	5	5	5	4	3.83333	3	4.6	4.75
0	0	1	1	4	2	2	5	5	5	4	1	4	2	4	4	5	5	5	4	5	5	5	4	3.83333	3	4.6	4.75
0	0	1	1	5	4	3	4	4	5	4	3	4	4	4	5	5	3	4	5	5	5	5	5	4.16667	3.8	4.4	5
0	0	1	1	4	4	4	4	4	4	4	4	3	3	4	4	3	4	4	3	4	4	4	4	4	3.6	3.6	4
0	0	1	1	5	5	4	5	5	5	4	2	3	4	4	4	4	4	4	4	4	4	5	3	4.83333	3.4	4	4
0	0	1	1	5	3	3	5	4	4	4	3	4	4	4	4	4	3	4	4	4	5	5	5	4	3.8	3.8	4.75
0	0	1	1	2	2	1	3	3	1	3	3	3	5	3	2	3	4	3	3	3	3	1	1	2	3.4	3	2
0	0	1	1	4	3	3	3	4	5	4	4	4	2	4	2	5	5	5	2	4	5	4	4	3.66667	3.6	3.8	4.25
1	0	1	1	4	4	4	5	5	5	4	4	4	4	4	4	4	3	4	4	5	4	4	4	4.5	4	3.8	4.25
0	0	1	1	3	2	4	4	5	5	3	3	4	4	4	4	4	4	4	4	3	4	5	4	3.83333	3.6	4	4
0	0	1	1	4	4	3	4	4	5	4	3	3	3	3	3	4	2	3	3	4	4	4	4	4	3.2	3	4
0	0	1	1	5	4	4	5	4	5	4	4	4	4	4	4	5	4	2	3	5	5	5	4	4.5	4	3.6	4.75
0	0	0	1	5	5	3	5	4	4	5	4	5	5	5	4	4	5	4	4	4	5	3	2	4.33333	4.8	4.2	3.5
0	0	1	1	3	3	4	4	4	5	2	1	2	1	1	1	2	1	3	2	2	1	2	1	3.83333	1.4	1.8	1.5
0	0	0	1	3	4	3	5	5	4	4	2	5	2	4	5	4	2	4	2	5	5	5	5	4	3.4	3.4	5
0	0	0	1	3	4	3	5	5	4	4	2	5	2	4	5	4	2	4	2	5	5	5	5	4	3.4	3.4	5
0	0	1	1	2	2	2	2	2	2	4	1	3	2	2	2	1	3	3	3	3	2	2	1	2	2.4	2.4	2
1	0	1	1	5	5	4	4	4	5	4	3	4	4	4	4	4	4	4	4	5	5	5	4	4.5	3.8	4	4.75
0	0	1	1	1	1	1	1	1	1	2	1	5	2	2	2	2	1	1	1	1	1	1	1	1	2.4	1.4	1
0	0	1	1	4	4	4	5	5	3	4	4	4	3	4	3	4	3	4	4	4	4	4	4	4.16667	3.8	3.6	4
1	0	1	1	4	4	5	4	3	3	5	3	5	2	4	5	3	5	3	5	5	3	4	5	3.83333	3.8	4.2	4.25
1	0	1	1	2	2	2	2	2	2	3	2	2	3	2	2	2	2	2	2	2	2	2	1	2	2.4	2	1.75
0	0	1	1	4	4	5	5	5	5	4	4	5	4	4	5	5	5	4	5	4	4	4	3	4.66667	4.2	4.8	3.75
0	0	1	1	4	4	4	4	4	4	5	4	4	4	4	4	4	5	4	4	4	4	4	3	4	4.2	4.2	3.75
0	1	1	1	4	4	4	2	2	4	4	4	4	4	4	4	4	2	4	4	2	2	2	1	3.33333	4	3.6	1.75
1	0	1	1	4	4	4	4	4	4	4	3	5	5	4	5	4	4	4	4	4	4	4	5	4	4.2	4.2	4.25
1	0	1	1	4	5	4	3	3	3	3	3	4	4	4	3	4	4	3	4	4	4	5	3	3.66667	3.6	3.6	4
1	1	1	1	4	5	4	5	5	5	5	4	4	4	4	5	5	3	4	5	5	5	5	5	4.66667	4.2	4.4	5
1	1	1	1	5	5	4	5	5	2	4	2	4	4	4	4	4	4	4	4	4	4	4	3	4.33333	3.6	4	3.75
1	1	1	1	1	2	2	2	3	2	3	2	3	3	3	2	2	3	3	2	2	2	2	1	2	2.8	2.4	1.75
0	1	1	1	4	4	4	5	4	4	4	4	4	4	4	4	4	3	4	4	5	4	4	3	4.16667	4	3.8	4
0	1	1	1	4	4	4	4	4	4	4	4	4	4	4	4	4	4	4	4	4	4	4	4	4	4	4	4
1	1	1	1	4	4	5	5	5	5	5	5	4	3	5	5	4	5	4	5	5	4	5	3	4.66667	4.4	4.6	4.25
1	1	1	1	5	4	4	4	5	3	4	3	5	4	5	4	4	4	4	4	5	4	4	4	4.16667	4.2	4	4.25
1	0	1	1	1	1	1	1	1	1	1	1	1	1	1	1	1	1	1	1	1	1	1	1	1	1	1	1
1	0	1	1	4	4	3	4	4	4	4	2	3	3	4	3	3	3	3	2	3	3	4	3	3.83333	3.2	2.8	3.25
1	0	1	1	4	4	3	4	4	4	4	2	3	3	4	3	3	3	3	2	3	3	4	3	3.83333	3.2	2.8	3.25
0	1	1	1	5	5	3	4	5	5	5	5	5	5	4	5	5	5	5	5	5	5	5	5	4.5	4.8	5	5
0	0	1	1	5	5	4	5	4	4	4	4	4	4	4	4	5	5	4	4	5	5	5	4	4.5	4	4.4	4.75
0	1	1	1	3	3	3	3	3	3	3	3	3	3	3	3	3	3	3	3	3	3	3	3	3	3	3	3
0	1	1	1	5	5	5	5	5	5	5	3	3	3	5	5	3	5	4	3	4	4	5	3	5	3.8	4	4
1	1	0	1	5	4	5	5	5	5	5	5	5	4	4	4	5	5	5	5	4	4	4	5	4.83333	4.6	4.8	4.25
1	0	1	1	4	4	3	4	4	4	3	4	4	4	4	4	4	5	4	4	4	4	2	4	3.83333	3.8	4.2	3.5
1	1	0	1	5	4	5	5	5	5	5	5	5	4	4	4	5	5	5	5	4	4	4	5	4.83333	4.6	4.8	4.25
1	0	1	1	4	4	5	5	5	5	4	1	4	5	4	3	5	3	3	4	5	5	5	4	4.66667	3.6	3.6	4.75
0	0	0	1	3	2	3	3	2	2	4	3	3	3	3	2	2	2	2	2	1	1	1	1	2.5	3.2	2	1
0	0	1	1	1	1	1	1	1	1	3	3	1	3	1	1	1	1	2	1	1	1	1	1	1	2.2	1.2	1
0	0	1	1	2	2	2	2	4	3	3	1	3	4	2	3	2	2	2	2	3	3	3	1	2.5	2.6	2.2	2.5
0	1	1	1	2	4	4	4	4	4	4	4	4	4	4	4	4	2	4	4	4	4	4	4	3.66667	4	3.6	4
1	0	1	1	2	2	2	4	4	4	3	2	3	4	3	3	3	4	4	2	4	4	4	3	3	3	3.2	3.75
0	0	0	1	3	4	4	4	5	5	2	2	4	2	3	2	3	1	1	2	3	4	2	1	4.16667	2.6	1.8	2.5
0	0	1	1	4	5	4	4	4	4	4	2	2	3	3	3	4	4	4	4	4	4	5	3	4.16667	2.8	3.8	4
0	0	1	1	5	5	3	2	1	1	4	3	4	3	4	2	2	2	2	2	1	1	1	1	2.83333	3.6	2	1
0	0	1	1	5	4	4	5	4	4	4	1	4	4	4	2	3	5	4	4	4	5	5	5	4.33333	3.4	3.6	4.75
1	0	1	1	4	3	4	5	5	4	4	3	3	5	4	3	4	3	4	4	4	4	5	3	4.16667	3.8	3.6	4
1	0	1	1	1	1	1	1	2	3	2	2	1	1	1	3	1	5	1	2	3	2	1	1	1.5	1.4	2.4	1.75
0	0	1	1	4	4	4	4	4	4	4	3	4	4	4	4	4	4	4	4	5	4	4	3	4	3.8	4	4
0	0	1	1	5	3	4	5	3	4	4	2	3	3	4	3	4	3	4	3	5	4	5	4	4	3.2	3.4	4.5
1	0	1	1	5	5	5	2	3	2	3	2	2	2	3	2	2	3	2	2	3	3	4	3	3.66667	2.4	2.2	3.25
0	0	1	1	5	4	4	5	5	5	5	5	5	5	5	5	5	5	5	5	5	5	5	4	4.66667	5	5	4.75
1	0	1	1	4	4	3	4	4	4	4	3	3	3	3	4	4	4	4	4	4	4	4	3	3.83333	3.2	4	3.75
0	0	1	1	3	3	3	3	3	4	4	4	4	4	4	4	4	3	3	3	3	3	3	2	3.16667	4	3.4	2.75
0	0	1	1	3	2	3	3	4	2	4	3	3	2	3	3	2	3	3	3	1	2	3	1	2.83333	3	2.8	1.75
0	0	1	1	4	4	4	4	4	5	3	3	3	4	3	3	4	2	3	2	3	4	4	3	4.16667	3.2	2.8	3.5
0	0	1	1	4	4	3	5	4	5	4	3	4	4	4	3	4	2	4	4	5	5	5	5	4.16667	3.8	3.4	5
1	0	1	1	5	5	5	5	5	5	5	5	5	4	4	4	4	5	4	5	5	5	5	5	5	4.6	4.4	5
0	0	1	1	5	3	5	5	5	5	4	4	4	4	5	5	5	4	4	5	5	5	5	4	4.66667	4.2	4.6	4.75
0	1	1	1	5	5	5	5	4	4	4	4	4	4	4	5	5	4	4	4	4	4	4	4	4.66667	4	4.4	4
0	1	1	1	5	5	5	5	4	4	4	4	4	4	4	5	5	4	4	4	4	4	4	4	4.66667	4	4.4	4
0	0	1	1	5	5	5	5	5	5	5	5	5	5	5	5	5	1	5	5	5	5	5	1	5	5	4.2	4
1	1	1	1	4	4	4	4	3	3	4	3	4	4	4	4	4	4	4	4	4	4	4	4	3.66667	3.8	4	4
0	0	1	1	1	1	1	1	1	1	5	5	5	5	5	1	1	1	1	1	1	1	1	1	1	5	1	1
0	1	1	1	5	5	4	5	5	5	4	4	4	4	4	4	4	3	4	4	4	4	4	4	4.83333	4	3.8	4
0	0	1	1	4	2	2	3	5	5	4	3	3	3	4	4	5	3	5	4	5	4	5	2	3.5	3.4	4.2	4
0	0	1	1	5	5	3	3	3	4	3	2	2	2	2	4	4	4	3	3	2	2	3	2	3.83333	2.2	3.6	2.25
1	0	1	1	1	2	2	5	4	4	4	3	4	4	5	4	3	4	4	4	5	5	5	5	3	4	3.8	5
1	0	1	1	3	2	2	2	3	4	4	2	3	4	2	3	3	2	2	4	3	2	4	2	2.66667	3	2.8	2.75
0	0	0	1	2	5	1	4	4	3	5	3	4	4	4	4	4	2	4	4	1	1	2	4	3.16667	4	3.6	2
0	0	1	1	4	4	4	4	4	4	3	2	3	4	3	2	4	4	3	3	3	4	5	4	4	3	3.2	4
0	0	1	1	5	5	5	5	5	5	5	4	5	4	4	4	4	2	4	5	5	5	5	4	5	4.4	3.8	4.75
0	0	1	1	5	4	4	3	3	4	4	2	3	4	3	2	2	1	3	2	2	3	4	2	3.83333	3.2	2	2.75
0	0	1	1	5	5	4	4	4	5	5	3	4	3	4	3	4	4	4	3	5	5	5	4	4.5	3.8	3.6	4.75
0	0	1	1	5	4	5	4	5	5	4	4	4	4	4	5	5	1	5	5	5	4	5	3	4.66667	4	4.2	4.25
0	1	1	1	5	5	4	4	4	5	4	4	4	4	4	4	4	4	4	4	5	5	5	5	4.5	4	4	5
1	0	0	1	3	3	3	2	3	3	3	3	3	2	3	2	2	2	2	3	2	2	2	2	2.83333	2.8	2.2	2
0	0	1	1	5	4	3	3	4	3	5	2	2	1	4	3	2	1	3	4	4	2	5	3	3.66667	2.8	2.6	3.5
0	0	1	1	4	4	4	3	3	5	4	4	5	5	4	4	3	2	3	4	4	4	4	4	3.83333	4.4	3.2	4
0	0	1	1	4	4	2	2	4	4	3	2	5	5	4	4	3	3	4	3	4	4	4	4	3.33333	3.8	3.4	4
0	1	1	1	5	4	3	4	5	5	3	3	3	3	4	3	5	4	4	3	4	4	5	3	4.33333	3.2	3.8	4
1	0	0	1	4	4	4	4	4	4	4	3	4	4	5	5	4	4	4	4	5	5	5	3	4	4	4.2	4.5
0	0	1	1	2	2	2	1	2	3	4	3	3	4	3	2	2	3	2	2	1	1	1	1	2	3.4	2.2	1
0	0	1	1	5	4	3	4	4	4	5	1	5	5	4	3	3	2	4	4	3	4	5	3	4	4	3.2	3.75
0	0	1	1	2	2	1	1	1	1	4	4	4	4	4	2	4	2	2	2	2	2	4	3	1.33333	4	2.4	2.75
0	0	1	1	3	2	3	3	2	2	3	2	4	4	4	3	3	2	4	4	3	3	3	1	2.5	3.4	3.2	2.5
0	1	1	1	5	5	4	4	5	5	5	4	5	4	4	5	5	5	4	4	5	5	5	3	4.66667	4.4	4.6	4.5
0	0	1	1	5	4	3	5	4	4	3	2	4	3	4	4	5	4	4	4	4	5	5	5	4.16667	3.2	4.2	4.75
1	0	1	1	5	5	4	3	3	3	4	4	4	4	4	3	3	2	3	3	3	3	3	2	3.83333	4	2.8	2.75
1	0	1	1	5	5	5	5	5	5	5	3	4	3	4	4	5	3	4	3	3	4	4	3	5	3.8	3.8	3.5
0	0	1	1	1	1	2	1	1	2	4	2	2	2	3	2	2	2	2	2	2	2	1	1	1.33333	2.6	2	1.5
1	0	1	1	5	4	4	5	4	5	4	2	4	5	5	4	4	4	4	4	4	4	4	3	4.5	4	4	3.75
0	0	1	1	5	5	4	5	3	3	5	4	4	4	4	4	4	4	4	4	4	5	5	3	4.16667	4.2	4	4.25
0	0	1	1	3	3	2	4	4	3	4	3	3	2	4	3	3	2	2	3	4	4	5	3	3.16667	3.2	2.6	4
1	0	1	1	4	3	2	1	2	2	4	3	4	3	4	3	2	2	2	2	3	2	2	1	2.33333	3.6	2.2	2
1	0	1	1	4	4	4	4	4	4	4	4	4	4	4	4	5	4	4	4	5	5	4	4	4	4	4.2	4.5
1	0	1	1	3	3	3	3	3	3	3	1	2	3	2	1	2	1	2	2	2	2	3	1	3	2.2	1.6	2
0	0	0	1	5	4	5	5	5	5	4	4	4	3	4	4	5	4	4	4	4	4	5	4	4.83333	3.8	4.2	4.25
0	1	1	1	4	4	4	4	5	5	5	5	4	3	4	5	5	4	4	4	5	5	5	4	4.33333	4.2	4.4	4.75
0	0	1	1	5	5	5	4	4	4	4	4	4	4	5	4	5	3	4	4	5	5	5	5	4.5	4.2	4	5
0	0	1	1	2	3	3	4	4	4	4	4	4	3	4	3	3	3	4	4	5	5	5	5	3.33333	3.8	3.4	5
0	0	1	1	3	3	3	3	2	2	2	2	2	4	2	1	1	1	3	3	1	1	1	1	2.66667	2.4	1.8	1
0	0	0	1	5	5	4	5	4	5	3	2	2	4	4	5	4	4	5	5	5	5	5	5	4.66667	3	4.6	5
1	0	1	1	4	4	4	4	4	4	4	4	4	4	4	4	4	4	4	4	4	4	4	4	4	4	4	4
1	0	1	1	5	4	4	4	4	4	4	4	3	4	4	4	4	4	4	4	4	4	5	2	4.16667	3.8	4	3.75
0	0	1	1	2	2	4	2	4	4	2	2	4	4	2	3	3	4	3	3	2	2	2	1	3	2.8	3.2	1.75
1	0	1	1	3	3	3	3	4	4	4	3	4	3	4	4	4	3	3	3	3	3	4	3	3.33333	3.6	3.4	3.25
0	1	1	1	4	4	2	3	4	5	4	2	3	2	3	3	3	2	2	3	5	4	5	4	3.66667	2.8	2.6	4.5
1	0	0	1	5	5	4	5	5	5	4	2	4	4	4	4	4	4	4	4	5	5	5	4	4.83333	3.6	4	4.75
1	0	1	1	5	5	4	5	5	5	4	3	4	4	3	5	4	4	5	5	5	5	5	4	4.83333	3.6	4.6	4.75
0	0	1	1	4	3	5	3	3	5	4	3	4	3	4	4	5	4	4	4	5	4	4	3	3.83333	3.6	4.2	4
0	1	1	1	5	4	5	5	5	5	5	5	5	5	5	4	4	4	4	5	4	5	5	5	4.83333	5	4.2	4.75
0	0	0	1	3	3	3	4	4	5	4	1	5	3	5	3	3	4	4	4	3	4	4	2	3.66667	3.6	3.6	3.25
0	0	1	1	5	5	5	5	5	5	3	3	5	3	3	4	4	4	3	3	5	5	5	5	5	3.4	3.6	5
0	0	1	1	4	4	3	4	4	5	4	3	3	4	4	4	5	4	3	4	4	4	5	3	4	3.6	4	4
0	0	1	1	4	4	3	4	4	5	4	3	3	4	4	4	5	4	3	4	4	4	5	3	4	3.6	4	4
0	0	0	1	5	2	2	5	4	5	4	2	2	5	4	5	4	4	4	3	5	5	5	5	3.83333	3.4	4	5
1	0	0	1	5	5	5	5	5	5	5	3	4	4	4	5	4	3	4	3	5	5	5	3	5	4	3.8	4.5
0	0	0	1	4	3	3	4	4	5	4	4	4	4	4	4	4	3	4	4	5	5	4	4	3.83333	4	3.8	4.5
0	0	1	1	1	1	2	1	2	2	2	1	2	1	1	1	1	1	1	1	1	1	1	1	1.5	1.4	1	1
0	0	0	1	5	5	5	5	5	5	4	2	4	4	5	4	5	3	4	5	5	5	1	3	5	3.8	4.2	3.5
0	0	0	1	3	4	4	3	4	4	4	4	4	4	4	3	3	2	2	3	2	2	2	2	3.66667	4	2.6	2
1	0	0	1	4	4	2	3	4	4	4	2	2	5	3	4	2	1	4	4	2	2	3	3	3.5	3.2	3	2.5
1	0	0	1	3	4	4	4	4	4	4	4	4	3	4	3	4	4	3	3	5	4	4	4	3.83333	3.8	3.4	4.25
0	0	0	1	2	1	3	4	2	2	5	1	4	1	4	3	3	3	3	2	3	4	2	2	2.33333	3	2.8	2.75
0	0	0	1	3	3	3	3	3	3	3	3	3	3	3	3	3	3	3	3	3	3	3	1	3	3	3	2.5
0	0	0	1	2	3	3	2	2	3	2	1	2	4	2	3	2	2	3	4	1	2	1	1	2.5	2.2	2.8	1.25
0	0	1	1	4	4	3	4	5	4	4	4	5	4	4	4	4	4	4	4	5	3	5	2	4	4.2	4	3.75
0	0	1	1	5	5	4	5	5	5	5	4	5	4	5	5	4	5	5	4	5	4	5	5	4.83333	4.6	4.6	4.75
0	0	1	1	1	1	1	1	1	1	1	5	1	5	4	1	1	1	1	1	1	1	3	1	1	3.2	1	1.5
0	0	1	1	5	5	4	3	5	4	5	2	4	2	5	3	4	4	5	5	5	5	5	3	4.33333	3.6	4.2	4.5
0	0	1	1	3	2	3	3	3	3	4	4	4	4	4	4	3	3	3	3	3	4	4	2	2.83333	4	3.2	3.25
0	0	1	1	3	2	2	3	3	4	4	3	4	5	4	4	3	2	4	3	3	4	4	3	2.83333	4	3.2	3.5
0	0	1	1	5	3	3	4	5	5	4	3	4	5	5	3	3	5	4	4	4	4	5	2	4.16667	4.2	3.8	3.75
0	0	1	1	5	5	4	4	2	2	2	2	3	2	2	2	2	2	2	2	2	2	2	1	3.66667	2.2	2	1.75
1	0	1	1	4	3	4	4	4	4	4	3	4	4	4	4	4	2	3	4	5	4	5	3	3.83333	3.8	3.4	4.25
0	0	1	1	3	1	3	3	3	3	3	3	3	3	3	3	3	2	3	3	3	2	2	2	2.66667	3	2.8	2.25
0	0	1	1	1	1	1	1	1	1	3	1	3	2	2	1	1	1	1	1	1	1	1	1	1	2.2	1	1
0	0	1	1	5	3	3	3	5	5	5	3	3	3	5	3	5	3	5	5	5	5	5	3	4	3.8	4.2	4.5
0	0	1	1	4	4	5	5	4	5	4	3	4	4	3	4	5	3	4	5	4	4	4	3	4.5	3.6	4.2	3.75
0	1	1	1	4	3	3	2	2	2	4	2	4	4	4	2	2	4	2	2	2	2	4	1	2.66667	3.6	2.4	2.25
0	0	1	1	4	4	4	4	4	3	4	3	3	3	3	4	3	3	4	4	4	4	4	3	3.83333	3.2	3.6	3.75
0	0	1	1	2	1	1	1	2	4	3	2	3	4	2	1	1	2	2	2	1	2	2	1	1.83333	2.8	1.6	1.5
0	0	1	1	4	4	4	4	2	4	3	2	3	3	2	3	2	2	4	4	3	2	3	1	3.66667	2.6	3	2.25
0	0	1	1	4	4	4	2	3	5	3	2	3	3	4	3	3	2	3	3	4	3	5	3	3.66667	3	2.8	3.75
0	0	1	1	5	5	3	3	2	3	3	3	4	1	4	4	3	2	4	4	3	3	4	3	3.5	3	3.4	3.25
0	0	0	1	3	3	3	3	3	4	4	3	3	3	3	4	3	5	3	3	3	3	3	3	3.16667	3.2	3.6	3
0	1	1	1	5	5	4	5	3	4	5	3	4	4	4	4	4	3	4	4	5	5	5	4	4.33333	4	3.8	4.75
1	0	0	1	5	4	4	5	5	5	5	4	4	4	5	5	4	4	4	5	5	4	5	3	4.66667	4.4	4.4	4.25
0	0	1	1	3	3	3	4	4	4	3	3	3	3	3	3	4	3	3	3	3	3	3	2	3.5	3	3.2	2.75
1	1	0	1	2	3	2	2	3	3	2	2	2	2	2	2	1	1	1	1	1	1	1	1	2.5	2	1.2	1
0	1	1	1	2	3	3	2	3	3	4	4	4	4	4	3	3	2	2	3	2	2	2	1	2.66667	4	2.6	1.75
0	0	1	1	5	4	3	5	5	3	5	5	4	3	5	4	4	4	5	5	5	5	5	3	4.16667	4.4	4.4	4.5
0	0	1	1	3	4	3	3	3	3	2	2	4	2	3	4	4	4	4	4	5	4	4	5	3.16667	2.6	4	4.5
0	0	0	1	5	4	4	4	2	2	5	2	4	4	5	5	4	1	5	2	5	4	4	4	3.5	4	3.4	4.25
1	0	1	1	2	3	3	4	4	3	4	2	3	4	3	2	5	3	4	3	4	4	4	3	3.16667	3.2	3.4	3.75
0	0	1	1	5	5	5	5	5	5	3	3	4	3	4	4	3	3	4	4	4	4	5	3	5	3.4	3.6	4
0	0	1	1	3	3	3	2	3	2	1	2	2	4	2	1	2	2	3	1	2	2	3	1	2.66667	2.2	1.8	2
1	0	1	1	5	4	4	4	5	4	4	4	4	3	4	4	4	3	4	4	4	4	4	3	4.33333	3.8	3.8	3.75
0	0	1	1	3	3	3	3	3	4	2	3	3	3	2	3	3	3	3	3	3	3	3	1	3.16667	2.6	3	2.5
0	0	0	1	5	3	2	5	5	4	5	3	3	2	4	4	4	4	4	4	5	5	5	4	4	3.4	4	4.75
0	0	1	1	5	5	4	5	5	5	5	3	4	4	5	3	3	1	3	2	5	5	5	5	4.83333	4.2	2.4	5
0	0	1	1	4	5	4	5	5	5	4	3	4	4	5	4	4	4	4	4	5	5	5	2	4.66667	4	4	4.25
0	0	1	1	4	4	4	5	4	5	5	3	4	4	5	4	4	4	4	4	5	5	5	4	4.33333	4.2	4	4.75
0	0	1	1	4	4	4	4	4	4	4	3	4	4	4	3	4	3	4	4	5	5	5	3	4	3.8	3.6	4.5
1	1	1	1	5	5	5	5	5	5	5	5	5	5	5	5	5	4	5	5	5	5	5	5	5	5	4.8	5
1	0	1	1	5	4	4	4	5	5	4	5	4	5	4	5	4	4	4	4	5	5	5	3	4.5	4.4	4.2	4.5
1	0	1	1	5	5	5	5	5	5	5	5	5	5	5	5	5	5	5	5	5	5	5	5	5	5	5	5
1	1	1	1	4	4	5	5	4	4	4	4	4	4	5	5	5	4	4	4	4	4	5	5	4.33333	4.2	4.4	4.5
0	0	1	1	2	4	2	2	2	2	4	2	4	2	2	2	1	5	1	2	2	2	2	1	2.33333	2.8	2.2	1.75
0	0	1	1	4	4	4	4	4	4	4	4	4	4	4	4	4	2	4	4	4	4	4	4	4	4	3.6	4
0	1	1	1	2	2	2	2	4	4	4	3	2	4	3	2	2	3	2	2	2	3	1	1	2.66667	3.2	2.2	1.75
1	1	1	1	4	5	3	5	5	5	3	3	4	4	4	4	4	3	4	4	4	4	5	3	4.5	3.6	3.8	4
1	0	1	1	5	5	4	4	4	5	5	3	2	2	5	3	2	4	5	3	5	4	4	2	4.5	3.4	3.4	3.75
1	1	1	1	2	2	3	3	4	4	3	2	3	4	3	3	3	2	3	3	2	2	2	1	3	3	2.8	1.75
1	0	1	1	4	4	3	3	3	4	3	3	3	4	3	3	3	4	4	4	4	4	4	3	3.5	3.2	3.6	3.75
1	1	1	1	4	5	4	4	4	4	4	4	4	4	4	4	5	4	4	4	4	4	4	4	4.16667	4	4.2	4
0	0	1	1	4	4	4	4	5	5	3	2	3	2	3	4	4	2	4	4	2	4	4	4	4.33333	2.6	3.6	3.5
1	1	1	1	5	5	5	5	5	5	5	5	5	5	5	5	5	4	5	5	5	5	5	5	5	5	4.8	5
1	0	1	1	5	4	5	5	4	5	4	4	4	4	5	5	5	4	5	5	4	4	5	5	4.66667	4.2	4.8	4.5
1	1	1	1	3	4	3	2	4	2	2	2	2	2	4	2	2	2	2	4	1	1	1	1	3	2.4	2.4	1
1	0	1	1	3	4	4	4	4	4	4	3	4	3	3	4	4	2	3	3	4	4	4	3	3.83333	3.4	3.2	3.75
1	0	0	1	4	2	4	4	4	5	4	2	2	3	3	2	2	2	4	2	4	4	4	4	3.83333	2.8	2.4	4
0	1	1	1	4	5	5	5	4	5	5	3	4	5	5	4	5	5	4	4	5	5	5	5	4.66667	4.4	4.4	5
1	0	0	1	4	4	4	4	4	4	5	3	4	4	4	4	4	4	4	3	5	5	3	3	4	4	3.8	4
1	0	1	1	5	4	4	5	5	4	4	3	4	3	4	4	5	3	4	4	5	5	5	3	4.5	3.6	4	4.5
1	0	1	1	4	4	4	4	4	4	4	4	3	4	4	3	4	4	4	4	3	4	4	1	4	3.8	3.8	3
1	0	1	1	5	5	5	5	5	5	4	3	4	3	3	4	4	4	4	3	5	4	5	5	5	3.4	3.8	4.75
1	0	1	1	5	5	5	5	5	5	4	4	5	5	4	4	5	5	5	4	5	5	5	5	5	4.4	4.6	5
1	0	0	1	4	4	3	4	4	4	4	3	4	4	4	3	4	3	3	4	3	4	4	3	3.83333	3.8	3.4	3.5
1	0	0	1	4	2	2	3	3	3	4	3	4	4	4	3	3	4	3	3	3	4	3	3	2.83333	3.8	3.2	3.25
1	0	0	1	3	4	3	5	5	5	4	2	4	4	4	3	5	4	4	3	5	5	5	4	4.16667	3.6	3.8	4.75
1	0	0	1	4	3	4	4	4	4	3	3	4	4	3	3	4	3	4	4	4	4	2	2	3.83333	3.4	3.6	3
1	0	1	1	5	4	4	5	5	5	4	4	4	4	4	5	5	4	5	5	5	5	5	5	4.66667	4	4.8	5
1	1	1	1	3	3	3	4	4	3	4	3	2	2	4	2	4	4	4	3	4	4	4	3	3.33333	3	3.4	3.75
1	0	1	1	5	4	4	4	4	5	5	4	4	4	4	4	4	4	4	4	5	5	5	4	4.33333	4.2	4	4.75
1	1	1	1	3	3	3	2	2	2	4	2	4	4	4	2	2	2	3	2	1	1	2	1	2.5	3.6	2.2	1.25
1	0	0	1	2	3	3	2	2	3	1	1	2	2	1	2	2	1	2	2	2	2	2	1	2.5	1.4	1.8	1.75
1	0	0	1	4	5	5	5	5	4	4	4	4	4	4	4	4	4	4	4	5	4	5	4	4.66667	4	4	4.5
1	0	1	1	5	5	4	4	4	4	5	4	4	3	4	4	4	4	4	4	4	4	5	4	4.33333	4	4	4.25
1	1	1	1	5	5	4	5	3	3	4	3	3	3	4	4	4	3	4	4	4	4	4	3	4.16667	3.4	3.8	3.75
1	0	1	1	5	5	4	4	4	4	5	4	4	4	4	4	4	4	4	4	5	4	5	5	4.33333	4.2	4	4.75
1	0	1	1	5	5	4	5	5	5	4	3	4	4	4	5	5	4	4	4	3	4	4	4	4.83333	3.8	4.4	3.75
0	0	1	1	5	4	5	4	5	5	4	2	4	4	4	4	4	2	4	4	5	5	5	4	4.66667	3.6	3.6	4.75
0	0	1	1	5	4	5	4	5	5	4	2	4	4	4	4	4	2	4	4	5	5	5	4	4.66667	3.6	3.6	4.75
1	0	1	1	4	4	4	4	4	4	4	4	4	4	4	4	4	4	4	4	5	5	4	4	4	4	4	4.5
1	1	1	1	3	3	3	3	3	3	3	4	3	3	3	1	2	2	2	1	2	3	3	1	3	3.2	1.6	2.25
